# Supplementary material for: Enhancing Phenol Conversion Rates in Saline Anaerobic Membrane Bioreactor Using Acetate and Butyrate as Additional Carbon and Energy Sources
Source: Front Microbiol. 2020 Nov 30;11:604173. doi: 10.3389/fmicb.2020.604173 (PMC7733923; doi:10.3389/fmicb.2020.604173)
Supplement: Supplementary file 2 [file Table_1.XLSX]

## Sheet: R1_phenol
		Stage I				Stage II		Stage III
ASV_ID	Day 0	Day 13	Day 31	Day 51	Day 59	Day 83	Day 100	Day 114	Domain	Phylum	Class	Order	Family	Genus	Species		Average	SD
a7bbe0f97ae559d4a7ca409f4274a44b	5.61481	35.3469	41.9605	39.0963	46.3222	41.2321	38.9086	19.737	Bacteria	Proteobacteria	Deltaproteobacteria	Deltaproteobacteria Incertae Sedis	Syntrophorhabdaceae	Syntrophorhabdus	Others		33.5273	13.7672
e780516f166a95d8e684e9dc343b572a	26.5333	23.6642	23.842	23.4556	16.5827	17.1938	21.4827	28.0963	Others	Others	Others	Others	Others	Others	Others		22.6063	4.06676
e9e7f0eb76253af1b91adf2fe7b29d98	36.2	6.24321	9.70123	9.67407	7.8679	15.3432	15.5099	14.3123	Archaea	Euryarchaeota	Methanomicrobia	Methanosarcinales	Methanosaetaceae	Methanosaeta	Others		14.3565	9.49412		47.8838
8ff9fe0b5f2123c0fff1febc441d82bb	4.5037	5.24691	4.86543	2.9284	4.2037	7.75432	8.77407	8.10247	Bacteria	Synergistetes	Synergistia	Synergistales	Synergistaceae	Thermovirga	Others		5.79738	2.12535
ee16c4eec9fedf72c81a0bb4c9314fe5	0.518519	3.87654	3.24198	3.99259	4.66296	4.4963	3.60864	4.5358	Bacteria	Thermotogae	Thermotogae	Petrotogales	Petrotogaceae	SC103	Others		3.61667	1.34489
d56ebe5f9bbb04f362b084438a2679e7	0.714815	0.577778	0.828395	0.920988	0.912346	2.13827	1.65556	2.33333	Archaea	Euryarchaeota	Methanobacteria	Methanobacteriales	Methanobacteriaceae	Methanobacterium	Others		1.26019	0.682914
e6d003a2ce6eae4bdb725e211e806e07	2.08272	1.90988	1.96667	1.98889	1.72963	1.75309	1.51358	2.19012	Bacteria	Firmicutes	Clostridia	Clostridiales	Syntrophomonadaceae	uncultured	Others		1.89182	0.216925
105a390f6971d20d38d2f896fd082c41	1.45309	1.50494	1.05556	2.76173	3.90741	1.30617	1.27284	1.59136	Bacteria	Bacteroidetes	Bacteroidia	Sphingobacteriales	Lentimicrobiaceae	uncultured bacterium	Others		1.85664	0.975949
cd8afea4441100b62bf8d54a8c8eabc1	1.64198	1.31975	1.0037	1.24938	1.19136	1.1642	1.15679	1.10617	Bacteria	Proteobacteria	Deltaproteobacteria	Syntrophobacterales	Syntrophaceae	uncultured	Others		1.22917	0.19119
5caab65fd60907d7c90fd71cd3748479	0.117284	0.346914	0.174074	0.196296	0.716049	1.98889	0.860494	7.39506	Bacteria	Proteobacteria	Gammaproteobacteria	Betaproteobacteriales	Rhodocyclaceae	Thauera	Others		1.47438	2.47006
d185aa04a32a11834dbfc5f212df2f98	0.553086	1.54815	0.72716	3.27654	5.44568	1.10247	0.806173	3.63704	Bacteria	Proteobacteria	Gammaproteobacteria	Oceanospirillales	Nitrincolaceae	Marinobacterium	Others		2.13704	1.78007
77656139d41cfeee096fa8753133406e	1.74198	1.85556	1.36543	1.68025	1.3	0.951852	0.591358	0.792593	Bacteria	Spirochaetes	Spirochaetia	Spirochaetales	Spirochaetaceae	Sphaerochaeta	Others		1.28488	0.467801
b1f8f741c415a2d68ff01122e8314682	1.04815	1.78519	1.17284	0.819753	0.444444	0.409877	0.580247	0.651852	Bacteria	Firmicutes	Clostridia	Clostridiales	Unassigned	Unassigned	Others		0.864043	0.460994
75e09cace26756195193c4fde8197538	0.858025	0.998765	0.591358	0.606173	0.766667	0.930864	0.555556	1.02222	Bacteria	Synergistetes	Synergistia	Synergistales	Synergistaceae	Syner-01	Others		0.791204	0.189257
e6c4f5518a2edc2e6291e986c39f32de	1.04321	0.94321	0.687654	1.12593	0.697531	0.435802	0.514815	0.887654	Bacteria	Bacteroidetes	Bacteroidia	Bacteroidales	Prolixibacteraceae	uncultured	Others		0.791975	0.24789
63b5086d6aece6669726b0db24a92fb8	1.13333	1.02099	1.00123	1.18765	0.371605	0.219753	0.512346	0.219753	Unassigned	Unassigned	Unassigned	Unassigned	Unassigned	Unassigned	Others		0.708333	0.418012
e5649bbcb2e95bda0fa1311b047fbcbe	2.38889	1.98395	0.955556	1.05185	0.887654	0.540741	0.419753	0.866667	Bacteria	Bacteroidetes	Bacteroidia	Bacteroidales	ML635J-40 aquatic group	Unassigned	Others		1.13688	0.689715
72678e2f0bdf7e23860e12b545fccaa7	1.0321	0.816049	0.598765	0.385185	0.381481	0.224691	0.391358	0.465432	Bacteria	Firmicutes	Clostridia	Clostridiales	Syntrophomonadaceae	Dethiobacter	Others		0.536883	0.266702
fe4efde4ef0d09db9c617effc26bdada	1.0284	2.30494	1.33457	1.02593	0.466667	0.374074	0.32963	0.320988	Bacteria	Bacteroidetes	Bacteroidia	Bacteroidales	ML635J-40 aquatic group	uncultured bacterium	Others		0.898148	0.688681
7ad72d2263ba76443b68d77bffe83b56	9.63086	6.55309	2.74568	2.19136	0.918519	0.366667	0.317284	0.691358	Bacteria	Bacteroidetes	Bacteroidia	Bacteroidales	ML635J-40 aquatic group	uncultured Bacteroidetes bacterium	Others		2.92685	3.40299
f607503ae8917293e2d510b899e41bc2	0.161728	0.153086	0.180247	0.385185	0.223457	0.0728395	0.238272	1.04444	Bacteria	Epsilonbacteraeota	Campylobacteria	Campylobacterales	Thiovulaceae	Sulfurimonas	Others		0.307407	0.311065
Total acetoclastic	36.2	6.24321	9.70123	9.67407	7.8679	15.3432	15.5099	14.3123
Total hydrogenotrophic	0.714815	0.577778	0.828395	0.920988	0.912346	2.13827	1.65556	2.33333		Percentage decrease
Phenol/acetoclastic	0.155105	5.66166	4.32527	4.04135	5.88749	2.68732	2.50864	1.37902		94.3649
Phenol/hydrogenotrophic	7.85492	61.1774	50.6528	42.4504	50.7727	19.2829	23.5019	8.45873

## Sheet: R2(a)_acetate
		Stage I					Stage II			Stage III
r	Day 0	Day 13	Day 31	Day 42	Day 56	Day 69	Day 80	Day 88	Day 100	Day 114	Domain	Phylum	Class	Order	Family	Genus	Species		Average	SD
199147795e54c1a9333c6ebcb9d6bbf8	46.542	33.7741	40.3667	50.0309	51.0235	54.6407	59.9556	62.9123	58.3346	41.8	Bacteria	Proteobacteria	Deltaproteobacteria	Deltaproteobacteria Incertae Sedis	Syntrophorhabdaceae	Syntrophorhabdus	Others		49.938	9.38754
1bbdf7caa84e9282ced67aa778dacee6	22.9037	24.8716	20.6148	21.037	20.584	15.7037	16.1074	12.1185	13.3111	16.7111	Others	Others	Others	Others	Others	Others	Others		18.3963	4.21012
29d88e7cad736b67a21069f880c43862	5.83704	12.9593	12.9901	4.25309	4.80123	5.78272	2.95556	7.00617	7.4679	7.21728	Archaea	Euryarchaeota	Methanomicrobia	Methanosarcinales	Methanosaetaceae	Methanosaeta	Others		7.12704	3.38413
4f89f83897912c5838b5e5688aebedda	5.45185	4.75679	4.29506	3.88148	3.9037	6.28272	3.88025	4.35062	6.49012	4.11728	Bacteria	Synergistetes	Synergistia	Synergistales	Synergistaceae	Thermovirga	Others		4.74099	0.992354
d9f264df74cd1fabd297471cbc0ef9b8	2.42963	2.40864	1.96173	2.84074	2.80617	1.56914	2.63704	3.2037	3.63827	2.14321	Bacteria	Spirochaetes	Spirochaetia	Spirochaetales	Spirochaetaceae	Sphaerochaeta	Others		2.56383	0.603286
2d7ee2d3ca8a836e096cbbf9d0730fed	4.06667	2.65802	2.78765	2.76914	2.45679	2.48272	2.31358	2.02593	1.26173	1.01235	Bacteria	Thermotogae	Thermotogae	Petrotogales	Petrotogaceae	SC103	Others		2.38346	0.850285
c052dd9a75d49da4539129184af9a2e2	1.22469	1.70864	1.69877	1.2642	1.81728	1.12716	1.40247	0.993827	1.19506	1.44938	Bacteria	Firmicutes	Clostridia	Clostridiales	Syntrophomonadaceae	uncultured	Others		1.38815	0.276944
67566a27c78b1637c34994954b11d1f8	1.03086	0.790123	1.04074	1.27901	1.46296	1.18025	1.64198	1.11605	0.965432	0.691358	Bacteria	Bacteroidetes	Bacteroidia	Sphingobacteriales	Lentimicrobiaceae	uncultured bacterium	Others		1.11988	0.288614
469a0271df41fcb5f1801d7b63cb2629	0.916049	1.02469	0.848148	0.838272	0.77037	0.435802	0.723457	0.791358	0.91358	0.517284	Bacteria	Firmicutes	Clostridia	Clostridiales	Family XIII	Anaerovorax	Others		0.777901	0.181087
38a203cd104168b805b43b8c7707fa10	0.845679	1.44198	1.22346	0.623457	0.877778	1.16173	0.554321	0.460494	0.82963	0.966667	Archaea	Euryarchaeota	Methanobacteria	Methanobacteriales	Methanobacteriaceae	Methanobacterium	Others		0.898519	0.310701
18890dbb84c1091ca635b7dab745a4d3	0.660494	0.662963	0.71358	0.806173	0.471605	0.391358	0.565432	0.439506	0.77284	1.24198	Bacteria	Bacteroidetes	Bacteroidia	Bacteroidales	Dysgonomonadaceae	Proteiniphilum	Others		0.672593	0.244793
542e285b149870df1032312265a3a043	0.159259	0.432099	0.354321	0.42716	0.701235	1.04568	0.445679	0.425926	0.741975	0.497531	Archaea	Euryarchaeota	Methanomicrobia	Methanomicrobiales	Methanoregulaceae	Methanolinea	Others		0.523086	0.24657
5c607728466ffdfd311a3f23c3a05a2c	1.13827	1.80247	1.50617	1.15926	1.29136	0.983951	0.892593	0.677778	0.68642	0.365432	Bacteria	Bacteroidetes	Bacteroidia	Bacteroidales	ML635J-40 aquatic group	Unassigned	Others		1.05037	0.424369
1a787e45fe3b384e6e01fa2339c36cee	0.81358	1.04198	0.82716	0.582716	0.767901	0.754321	0.509877	0.416049	0.583951	0.280247	Bacteria	Synergistetes	Synergistia	Synergistales	Synergistaceae	Syner-01	Others		0.657778	0.225078
911b29a59e04290f4e73efb81de81fa1	1.43827	1.1716	0.97037	1.30494	1.23333	0.744444	0.616049	0.709877	0.459259	0.291358	Bacteria	Proteobacteria	Deltaproteobacteria	Syntrophobacterales	Syntrophaceae	uncultured	Others		0.893951	0.387133
aa9ae02252b8bf530f3b0b1d876c9ce6	1.0284	1.64444	1.11852	1.22593	1.34815	1.11852	0.430864	0.358025	0.388889	0.525926	Bacteria	Firmicutes	Clostridia	Clostridiales	Unassigned	Unassigned	Others		0.918765	0.457617
bceff62c46b57db2e3077ce49e2b0fbf	1.01235	0.928395	0.625926	0.9	0.802469	0.512346	0.603704	0.416049	0.303704	0.271605	Bacteria	Bacteroidetes	Bacteroidia	Bacteroidales	Prolixibacteraceae	uncultured	Others		0.637654	0.265106
d98378bfae76cc1155746534145c6d67	0.203704	1.49506	0.767901	1.11358	0.930864	0.604938	0.437037	0.116049	0.234568	0.190123	Bacteria	Bacteroidetes	Bacteroidia	Bacteroidales	ML635J-40 aquatic group	uncultured Bacteroidetes bacterium	Others		0.609383	0.462008
43c3506afc7c489df39ca4bfd089d86a	0	0	0.520988	0.371605	0	0.130864	0.571605	0.203704	0.206173	3.6284	Bacteria	Firmicutes	Bacilli	Bacillales	Planococcaceae	Lysinibacillus	Others		0.563333	1.09692
d3d27f8340353b2f1f2e961905334966	0.72963	0.61358	2.12593	1.08272	0.679012	0.575309	0.339506	0.0358025	0.182716	0.301235	Bacteria	Proteobacteria	Deltaproteobacteria	Desulfuromonadales	Desulfuromonadaceae	Desulfuromonas	Others		0.666543	0.595407
cda2650797e7f80f56b4db7f0632ea8c	0	0.348148	0.15679	0.137037	0.0469136	0.151852	0.208642	0.218519	0.179012	3.48148	Bacteria	Proteobacteria	Gammaproteobacteria	Enterobacteriales	Enterobacteriaceae	Providencia	Others		0.49284	1.05435
e8f43a5a59b9c8b20ffc72af3f466089	0.14321	0.214815	0.504938	0.404938	0.11358	0.17037	0.496296	0.233333	0.171605	2.22346	Bacteria	Firmicutes	Clostridia	Clostridiales	Family XI	Sedimentibacter	Others		0.467654	0.633726
48fdd722a521c40e5584e97d63540399	0	0	0.477778	0.216049	0.106173	1.5963	0.746914	0.00864198	0.169136	1.08148	Bacteria	Firmicutes	Bacilli	Bacillales	Bacillaceae	Bacillus	Others		0.440247	0.54287
04b424d290e61d2f2cc160d9cf9e525d	0	0.00493827	0.0851852	0	0	0.134568	0.17037	0.228395	0.150617	7.81358	Bacteria	Thermotogae	Thermotogae	Petrotogales	Petrotogaceae	Unassigned	Others		0.858765	2.4451
2dd23467441f86e30987347d36aa929c	0.908642	1.52222	0.88642	0.78642	0.562963	0.262963	0.230864	0.225926	0.124691	0.135802	Bacteria	Bacteroidetes	Bacteroidia	Bacteroidales	ML635J-40 aquatic group	uncultured bacterium	Others		0.564691	0.457363
689fd25f190931f56c9b7d92de0d3ff8	0.264198	1.27037	0.228395	0.435802	0.319753	0.34321	0.266667	0.169136	0.118519	0.00987654	Bacteria	Proteobacteria	Gammaproteobacteria	Oceanospirillales	Nitrincolaceae	Marinobacterium	Others		0.342593	0.34736
b256abd4e50ee0c0ff4d057043337c05	0.251852	0.453086	0.302469	0.228395	0.120988	0.112346	0.296296	0.138272	0.118519	1.03457	Bacteria	Proteobacteria	Gammaproteobacteria	Betaproteobacteriales	Burkholderiaceae	Alcaligenes	Others		0.305679	0.278192
Microorganisms	Stage I Avg	Stage I SD			Stage II Avg	Stage II SD				Stage III Avg
Syntrophorhabdus	40.2276	6.38509			56.1496	5.11834				41.8
Methanosaeta	10.5955	4.12096			5.37778	1.71165				7.21728
Total acetoclastic	5.83704	12.9593	12.9901	4.25309	4.80123	5.78272	2.95556	7.00617	7.4679	7.21728
Total hydrogenotrophic	1.00494	1.87407	1.57778	1.05062	1.57901	2.20741	1	0.88642	1.5716	1.4642
Phenol/acetoclastic	7.97356	2.60617	3.10749	11.7634	10.6272	9.44898	20.2857	8.97956	7.81137	5.79165
Phenol/hydrogenotrophic	46.3133	18.0217	25.5845	47.6204	32.3135	24.7534	59.9556	70.9735	37.1178	28.5481
acetoclastic/hydrogenotrophic	5.80835	6.91502	8.23318	4.04818	3.04066	2.61969	2.95556	7.9039	4.75177	4.92917

## Sheet: R2(b)_butyrate
	Stage I			Stage II
ASV_ID	Day 0	Day 32	Day 45	Day 82	Day 109	Domain	Phylum	Class	Order	Family	Genus	Species		Average	SD
a7bbe0f97ae559d4a7ca409f4274a44b	16.9864	14.863	34.1642	55.1704	54.342	Bacteria	Proteobacteria	Deltaproteobacteria	Deltaproteobacteria Incertae Sedis	Syntrophorhabdaceae	Syntrophorhabdus	Others		35.1052	19.4396
6042fe39dac7577a585dc810fb6b029c	8.22222	8.57531	12.5654	15.3691	16.6988	Bacteria	Synergistetes	Synergistia	Synergistales	Synergistaceae	Thermovirga	Others		12.2862	3.85162
6e7b4b0120a4ad06e756cba2aa307509	31.1173	20.8099	20.6753	13.6395	8.77901	Others	Others	Others	Others	Others	Others	Others		19.0042	8.45746
5b54af684f94665968854dd771e6df5e	0.569136	0.888889	1.4321	2.1037	4.58642	Bacteria	Proteobacteria	Deltaproteobacteria	Desulfarculales	Desulfarculaceae	Desulfatiglans	Others		1.91605	1.60231
7bba04d463d5b968f1c0d5d1a4d2ad2a	26.8531	38.0827	12.5654	4.31975	4.27407	Archaea	Euryarchaeota	Methanomicrobia	Methanosarcinales	Methanosaetaceae	Methanosaeta	Others		17.219	14.8638
698fc09821182973d86a17fd21145fd2	2.91728	2.38272	3.21235	2.40247	2.31975	Bacteria	Spirochaetes	Spirochaetia	Spirochaetales	Spirochaetaceae	Sphaerochaeta	Others		2.64691	0.396674
ecb7d19bbad5f24807727de8e860c226	0.669136	0.965432	0.588889	0.97037	1.89753	Archaea	Euryarchaeota	Methanomicrobia	Methanomicrobiales	Methanocorpusculaceae	Methanocalculus	Others		1.01827	0.520684
0bd5a1ae72545afb6c2327743f309562	1.35802	1.20247	1.6679	1.42593	1.58025	Bacteria	Bacteroidetes	Bacteroidia	Sphingobacteriales	Lentimicrobiaceae	uncultured bacterium	Others		1.44691	0.183513
85fae5c48a9f2351036797541cbd1705	1.2321	3.05185	3.41111	0.993827	1.55802	Bacteria	Proteobacteria	Deltaproteobacteria	Syntrophobacterales	Syntrophaceae	uncultured	Others		2.04938	1.10486
8fc6fd02c0c4b9ae844fa7b2e20f8527	0.909877	1.10864	2.18148	1.14074	1.3679	Bacteria	Bacteroidetes	Bacteroidia	Bacteroidales	Rikenellaceae	DMER64	Others		1.34173	0.496762
85b83bf6623c70abe81f7c911f3b3696	0.660494	1.0358	0.498765	0.614815	0.918519	Archaea	Euryarchaeota	Methanomicrobia	Methanomicrobiales	Methanomicrobiaceae	Methanoculleus	Others		0.745679	0.223267
fff5319abd0bd0025512b8535b15c0b2	2.13704	1.3642	1.44815	0.490123	0.406173	Bacteria	Firmicutes	Clostridia	Clostridiales	Syntrophomonadaceae	Dethiobacter	Others		1.16914	0.723861
86d0c40c82dff6f4576cd33e56ad550c	0.0209877	1.00247	1.70617	0.396296	0.397531	Bacteria	Bacteroidetes	Bacteroidia	Bacteroidales	ML635J-40 aquatic group	uncultured Bacteroidetes bacterium	Others		0.704691	0.661162
0de3c14ad03d91e4bae3025d25a8e9cc	0.155556	1.23951	1.20617	0.217284	0.320988	Bacteria	Proteobacteria	Deltaproteobacteria	Syntrophobacterales	Syntrophaceae	Syntrophus	Others		0.627901	0.546437
643c4b17777332dbceb5b6723fb933ee	1.16914	0.850617	0.949383	0.208642	0.232099	Bacteria	Bacteroidetes	Bacteroidia	Bacteroidales	Rikenellaceae	Blvii28 wastewater-sludge group	Others		0.681975	0.436951
1f68af523cc9b6d58cfbe8c721dea877	1.20988	0.325926	0.38642	0.193827	0.165432	Bacteria	Firmicutes	Clostridia	Clostridiales	Syntrophomonadaceae	Syntrophomonas	Others		0.456296	0.431061
e347a69ce72583d38d2dc32cedc5417c	1.45802	0.271605	0.277778	0.162963	0.0864198	Bacteria	Proteobacteria	Gammaproteobacteria	Oceanospirillales	Nitrincolaceae	Marinobacterium	Others		0.451358	0.568368
d5cacba61daf8f303b52223bb0201e3c	2.35432	1.97901	1.06296	0.180247	0.0691358	Bacteria	Thermotogae	Thermotogae	Petrotogales	Petrotogaceae	Unassigned	Others		1.12914	1.03099
Total acetoclastic	26.8531	38.0827	12.5654	4.31975	4.27407
Total hydrogenotrophic	1.32963	2.00123	1.08765	1.58519	2.81605
Phenol/acetoclastic	0.632569	0.390281	2.7189	12.7716	12.7143
Phenol/hydrogenotrophic	12.7753	7.4269	31.4109	34.8037	19.2972
Acetoclastic/hydrogenotrophic	20.1959	19.0296	11.5528	2.72508	1.51776
